# Supplementary material for: Pigmentation and not only sex and age of individuals affects despotism in the Andean condor
Source: PLoS One. 2018 Oct 24;13(10):e0205197. doi: 10.1371/journal.pone.0205197 (PMC6200203; doi:10.1371/journal.pone.0205197)
Supplement: S1 Table — (XLSX) [file pone.0205197.s001.xlsx]

## Sheet: Date
Carrion	Type of Interaction	Aggressor Age	Aggressor Sex	Aggressor Pigmentation	Number Individuals	Aggressor	Aggressed Age	Aggressed Sex	Aggressed Pigmentation	Number Individuals	Affected Age	Affected Sex	Affected Pigmentation	NUMA	Result
3	avoidance	A	H	1	3	AH13	A	H	1	4	A	H	1	4	MC
3	aggression	A	H	1	3	AH13	A	H	1	2	A	H	1	2	MC
3	aggression	A	H	1	3	AH13	A	H	1	5	A	H	1	5	CP
3	avoidance	A	H	1	1	AH11	A	H	1	2	A	H	1	2	EC
3	aggression	A	H	1	1	AH11	A	H	1	3	A	H	1	3	CP
3	aggression	A	H	1	4	AH14	A	H	1	1	A	H	1	4	CP
3	aggression	A	H	1	1	AH11	A	H	1	4	A	H	1	4	CP
3	aggression	A	H	1	1	AH11	A	H	2	1	A	H	1	1	CP
3	avoidance	A	M	3	1	AM31	A	H	1	3	A	H	1	3	MC
3	aggression	A	M	3	1	AM31	J	H	1	1	J	H	1	1	MP
3	avoidance	A	H	1	1	AH11	A	H	1	2	A	H	1	2	CP
3	avoidance	A	M	3	1	AM31	A	H	0	1	A	H	0	1	CP
3	avoidance	A	H	1	1	AH11	A	H	1	2	A	H	1	2	MC
3	aggression	A	H	0	0	AH00	J	H	0	0	J	H	0	0	EC
3	avoidance	A	H	0	0	AH00	A	H	0	0	A	H	0	0	EC
3	aggression	A	H	1	3	AH13	J	H	1	1	J	H	1	1	EC
3	avoidance	A	M	3	1	AM31	J	H	0	0	J	H	0	0	MC
3	avoidance	A	H	0	0	AH00	A	H	0	0	A	H	0	0	CP
3	aggression	A	M	2	1	AM21	J	H	1	1	J	H	1	1	CP
3	aggression	A	M	2	1	AM21	J	H	1	2	J	H	1	2	CP
3	avoidance	A	H	1	1	AH11	J	H	1	2	J	H	1	2	CP
3	avoidance	A	H	1	2	AH12	A	H	1	1	A	H	1	1	CP
3	avoidance	A	H	2	1	AH21	A	H	1	2	A	H	1	2	CP
3	aggression	A	H	2	1	AH21	A	H	1	3	A	H	1	3	CP
3	avoidance	A	H	2	1	AH21	A	H	0	0	A	H	0	0	CP
3	avoidance	A	H	0	0	AH00	A	H	0	0	A	H	0	0	CP
3	avoidance	A	H	0	0	AH00	A	H	0	0	A	H	0	0	MC
3	avoidance	A	M	2	1	AM21	A	H	0	1	A	H	0	1	CP
3	aggression	A	H	0	1	AH01	A	H	0	0	A	H	0	0	CP
3	aggression	A	M	2	1	AM21	A	H	0	1	A	H	1	0	CP
3	avoidance	A	H	0	1	AH10	A	H	0	2	A	H	0	2	MC
3	avoidance	A	M	1	2	AM12	A	H	0	2	A	H	0	2	EC
3	avoidance	A	M	1	2	AM12	A	H	0	3	A	H	0	3	MC
3	avoidance	A	M	1	2	AM12	J	H	0	0	J	H	0	0	MC
3	aggression	A	H	0	0	AH00	A	H	0	0	A	H	1	0	CP
3	avoidance	A	H	0	1	AH01	J	H	0	0	J	H	0	0	CP
3	aggression	A	H	0	0	AH00	A	H	0	0	A	H	0	0	CP
3	avoidance	A	H	0	0	AH00	J	H	0	0	J	H	0	0	CP
3	avoidance	A	M	2	1	AM21	A	H	1	1	A	H	1	1	CP
3	avoidance	A	M	2	2	AM22	A	H	1	2	A	H	1	2	CP
3	avoidance	A	H	0	0	AH00	A	H	0	0	A	H	0	0	CP
3	aggression	A	H	0	1	AH01	SA	H	0	0	SA	H	0	0	CP
3	aggression	A	H	0	1	AH01	J	H	0	0	J	H	0	0	CP
3	avoidance	A	M	0	0	AM00	A	H	0	0	A	H	0	0	CP
3	avoidance	A	H	0	0	AH00	A	H	0	1	A	H	0	1	CP
3	avoidance	A	H	0	1	AH01	J	H	0	0	J	H	0	0	CP
3	avoidance	A	M	2	1	AM21	A	M	1	2	A	M	1	2	CP
3	aggression	A	M	1	2	AM12	A	H	0	0	A	H	0	0	MC
3	avoidance	A	H	0	0	AH00	A	H	0	0	A	H	0	0	CP
3	avoidance	A	H	0	0	AH00	A	H	0	0	A	H	0	0	CP
3	avoidance	A	M	2	1	AM21	J	H	1	1	J	H	1	1	CP
3	avoidance	A	M	2	1	AM21	A	M	2	2	A	M	2	2	CP
3	aggression	A	M	1	3	AM13	A	H	1	1	A	H	1	1	CP
3	avoidance	A	M	2	4	AM24	A	H	1	0	A	H	1	0	CP
3	avoidance	A	M	2	1	AM21	A	H	0	0	A	H	0	0	MC
3	avoidance	A	M	2	1	AM21	A	M	1	0	A	M	1	0	CP
3	avoidance	A	M	0	0	AM00	A	H	0	0	A	H	0	0	CP
3	aggression	A	H	0	0	AH00	J	M	0	0	J	M	0	0	MC
3	avoidance	A	M	1	0	AM10	A	M	1	0	A	M	1	0	CP
3	avoidance	SA	H	1	1	SAH11	J	H	1	1	J	H	1	1	CP
3	aggression	A	H	1	0	AH10	SA	H	1	1	A	H	1	0	MP
3	avoidance	A	M	1	1	AM11	A	H	1	0	A	H	1	0	CP
3	avoidance	A	H	0	2	AH02	SA	H	0	2	SA	H	0	2	CP
3	avoidance	A	H	0	2	AH02	J	H	1	1	J	H	1	1	CP
3	aggression	SA	H	0	2	SAH02	SA	H	1	1	SA	H	1	1	CP
3	aggression	A	H	0	2	AH03	A	H	0	0	A	H	0	0	MC
3	avoidance	A	H	1	1	AH11	SA	H	1	1	SA	H	1		MC
3	avoidance	A	M	2	1	AM21	SA	H	1	1	SA	H	1	1	EC
3	aggression	A	M	2	2	AM22	A	H	1	1	A	H	1	1	EC
3	aggression	A	H	1	2	AH12	J	H	1	2	J	H	1	2	CP
3	avoidance	A	M	2	2	AM22	SA	H	1	1	SA	H	1	1	CP
3	avoidance	A	M	2	1	AM21	A	H	1	1	A	H	1	1	CP
3	avoidance	J	M	1	1	JM11	A	H	1	1	A	H	1	1	CP
3	aggression	A	M	1	1	AM12	A	M	3	1	A	M	2	1	CP
3	aggression	A	M	2	1	AM21	J	M	1	2	J	M	1	1	MC
3	aggression	J	M	1	1	JM11	A	H	2	1	J	M	1	1	CP
3	avoidance	J	M	1	1	JM11	A	H	1	1	A	H	1	1	CP
3	avoidance	A	H	2	1	AH21	J	M	1	2	J	M	1	2	CP
3	aggression	A	M	2	1	AM21	A	H	2	1	A	H	2	1	CP
3	aggression	A	H	1	1	AH11	A	H	1	1	A	H	1	1	CP
3	aggression	A	M	1	1	AM11	A	H	1	1	A	H	1		CP
3	avoidance	A	H	1	1	AH11	A	H	1	2	A	H	1	1	CP
3	aggression	SA	M	1	1	SAM11	A	H	1	1	A	H	1	1	CP
3	aggression	A	M	1	1	AM11	A	H	1	2	A	H	1	2	CP
3	avoidance	A	H	1	1	AH11	A	H	1	2	A	H	1	2	CP
3	avoidance	A	H	1	4	AH14	A	H	1	1	A	H	1	1	CP
3	avoidance	A	M	3	2	AM32	A	H	1	3	A	H	1	3	MC
3	avoidance	A	M	3	2	AM32	A	H	1	2	A	H	1	2	CP
3	aggression	A	M	1	1	AM11	A	H	1	1	A	M	1	1	MP
3	avoidance	A	M	4	3	AM43	A	H	1	3	A	H	1	3	CP
3	aggression	A	M	4	1	AM41	A	M	2	4	A	M	2	1	EC
3	avoidance	A	M	4	1	AM41	A	M	3	3	A	M	3	3	MC
3	aggression	SA	M	2	1	SAM21	A	H	1	2	A	H	1	2	CP
3	avoidance	J	M	1	1	JM11	J	H	1	3	J	H	1	3	CP
3	aggression	SA	M	2	1	SAM21	J	H	1	1	J	H	1	1	MC
3	avoidance	A	M	2	0	AM20	A	H	1	1	A	H	1	1	CP
3	avoidance	J	H	1	0	JH10	J	H	1	2	J	H	1	2	CP
3	avoidance	J	H	1	0	JH10	J	H	1	0	J	H	1	0	CP
3	avoidance	A	H	1	0	AH10	J	H	1	1	J	H	1	1	CP
3	avoidance	A	M	3	1	AM31	J	H	1	1	J	H	1	1	MC
4	avoidance	A	H	2	1	AH21	A	H	1	0	A	H	1	0	CP
4	avoidance	A	M	2	1	AM21	A	H	2	1	A	H	2	1	CP
4	avoidance	A	H	2	1	AH21	A	H	1	2	A	H	1	2	CP
4	aggression	A	H	1	1	AH11	A	M	2	1	A	M	2	1	MC
4	aggression	A	H	1	2	AH12	SA	H	1	2	SA	H	1	2	MC
4	aggression	A	M	2	1	AM21	A	H	1	1	A	M	2	1	MC
4	aggression	A	M	2	1	AM21	A	H	1	1	A	H	1	1	MC
4	aggression	A	M	2	1	AM21	A	H	1	1	A	H	1	1	CP
4	aggression	A	M	3	1	AM31	A	M	1	1	A	M	1	1	CP
4	aggression	A	M	3	1	AM31	A	M	1	1	A	M	1	1	MP
4	aggression	A	M	4	3	AM43	A	M	0	2	A	M	0	2	CP
4	aggression	SA	M	0	1	SAM01	A	H	1	2	A	H	1	2	CP
4	avoidance	A	H	0	2	AH02	A	H	1	4	A	H	1	4	CP
4	avoidance	SA	M	0	1	SAM01	A	H	1	1	A	H	1	1	CP
4	aggression	SA	M	0	1	SAM01	A	H	0	1	A	H	0	1	CP
4	avoidance	A	H	0	2	AH02	A	H	1	1	A	H	1	1	CP
4	avoidance	SA	M	1	1	SAM11	J	H	1	2	J	H	1	2	CP
4	avoidance	A	M	3	1	AM31	SA	M	0	1	SA	M	0	1	MC
4	aggression	SA	M	0	2	SAM02	SA	M	0	1	SA	M	0	1	MC
4	avoidance	A	M	3	2	AM32	A	M	3	1	A	M	3	1	CP
4	avoidance	A	M	4	3	AM43	A	M	3	1	A	M	3	1	MC
4	avoidance	SA	M	0	1	SAM01	A	H	0	1	A	H	0	1	CP
4	avoidance	A	M	0	4	AM04	A	M	4	1	A	M	4	1	MC
4	avoidance	A	M	2	1	AM21	A	H	1	1	A	H	1	1	CP
4	aggression	A	M	3	2	AM32	A	M	2	3	A	M	2	3	MC
4	aggression	SA	M	1	1	SAM11	SA	H	1	1	SA	H	1	1	MP
4	avoidance	SA	M	1	1	SAM11	SA	H	1	3	SA	H	1	3	MC
4	avoidance	A	M	4	4	AM44	A	H	1	1	A	H	1	1	CP
4	aggression	SA	M	2	2	SAM22	A	H	1	1	A	H	1	1	CP
4	aggression	A	H	2	2	AH22	A	H	1	1	A	H	1	1	CP
4	avoidance	A	M	2	1	AM21	SA	M	2	1	SA	M	2	1	CP
4	avoidance	SA	M	2	1	SAM21	A	M	2	3	A	M	2	3	CP
4	avoidance	A	M	2	2	AM22	A	M	2	1	A	M	2	1	MC
4	avoidance	A	M	4	3	AM43	A	M	2	2	A	M	2	2	CP
4	aggression	A	M	4	3	AM43	A	M	3	1	A	M	3	1	MC
4	aggression	A	M	3	4	AM34	A	M	2	2	A	M	2	2	MC
4	aggression	A	M	4	3	AM43	SA	M	2	4	SA	M	2	4	MC
4	aggression	A	M	3	4	AM34	A	M	2	2	A	M	2	2	MC
4	aggression	A	M	4	2	AM41	A	H	1	1	A	H	1	1	MP
4	aggression	A	M	4	1	AM41	A	M	3	1	A	M	3	1	MC
4	aggression	A	H	1	1	AH11	A	H	1	1	A	H	1	1	CP
4	aggression	A	H	1	1	AH11	J	H	1	2	J	H	1	2	MC
4	aggression	A	H	1	1	AH11	A	H	1	2	A	H	1	2	CP
4	aggression	A	M	4	1	AM42	A	H	1	1	A	H	1	1	MP
4	aggression	A	H	1	1	AH11	A	H	1	2	A	H	1	2	MC
4	avoidance	SA	M	2	1	SAM21	A	H	1	3	A	H	1	3	CP
4	avoidance	A	H	1	2	AH12	A	H	1	2	A	H	1	2	CP
4	aggression	SA	M	1	2	SAM12	A	H	1	1	A	H	1	1	MC
4	avoidance	A	M	3	1	AM31	A	M	2	3	A	M	2	3	MC
4	aggression	A	H	1	1	AH11	SA	H	1	4	SA	H	1	4	EC
4	aggression	A	M	4	1	AM41	A	M	3	2	A	M	3	2	MC
4	aggression	A	M	3	2	AM32	A	M	0	1	A	M	0	1	MC
4	aggression	SA	M	1	1	SAM11	A	H	1	2	A	H	1	2	CP
4	avoidance	A	M	4	1	AM41	A	M	3	3	A	M	3	3	MC
4	aggression	A	M	4	1	AM41	A	M	4	1	A	M	4	1	MC
4	aggression	SA	M	1	2	SAM12	A	H	1	2	A	H	1	2	MC
4	aggression	A	M	4	4	AM44	A	M	4	3	A	M	4	3	CP
4	aggression	A	M	4	1	AM41	A	M	4	2	A	M	4	2	MC
4	aggression	A	M	3	3	AM33	A	H	1	1	A	H	1	4	MP
4	avoidance	A	M	2	4	AM24	A	H	1	2	A	H	1	2	MC
4	aggression	A	M	4	1	AM41	A	M	3	1	A	M	3	1	MC
4	aggression	A	M	4	3	AM43	A	M	4	2	A	M	4	2	MP
4	aggression	SA	M	2	1	SAM21	A	H	1	2	A	H	1	2	MC
4	avoidance	SA	M	2	1	SAM21	J	H	1	1	J	H	1	3	MC
4	avoidance	SA	M	2	1	SAM02	J	H	1	1	J	H	1	1	MC
4	aggression	SA	M	2	1	SAM21	SA	H	1	1	SA	H	1	1	MC
4	avoidance	A	H	1	1	AH11	J	H	1	2	J	H	1	2	CP
4	avoidance	SA	M	1	2	SAM12	A	H	1	1	A	H	1	1	MC
4	aggression	A	M	4	1	AM41	A	M	4	1	A	M	4	1	CP
4	aggression	A	H	1	1	AH11	J	H	1	2	J	H	1	2	CP
4	aggression	A	H	1	1	AH11	J	M	1	2	J	M	1	1	EC
4	avoidance	A	M	4	1	AM41	J	M	1	1	J	M	1	1	CP
4	aggression	SA	M	1	1	SAM11	A	H	1	1	A	H	1	1	CP
4	aggression	A	H	1	1	AH11	SA	H	1	2	SA	H	1	2	MC
4	aggression	A	H	1	2	AH12	A	H	1	1	A	H	1	1	CP
4	aggression	A	M	4	1	AM41	A	H	1	1	A	H	1	1	CP
4	aggression	A	H	1	1	AH11	A	H	1	1	A	H	1	1	CP
4	aggression	A	M	4	1	AM41	A	H	1	1	A	H	1	1	CP
4	aggression	SA	M	1	1	SAM11	SA	M	1	3	SA	M	1	3	CP
4	aggression	A	M	3	1	AM31	SA	M	1	2	SA	M	1	2	CP
4	aggression	J	H	1	1	JH11	J	H	1	2	J	H	1	2	CP
4	aggression	SA	M	1	3	SAM13	J	M	1	1	J	M	1	1	MC
4	aggression	SA	M	1	1	SAM11	SA	M	1	2	SA	M	1	2	MC
4	aggression	SA	M	1	3	SAM13	J	M	1	1	SA	M	1	1	MC
4	avoidance	A	M	3	2	AM32	SA	M	1	3	SA	M	1	3	MC
4	aggression	SA	M	1	3	SAM13	J	M	1	1	SA	M	1	3	MC
4	avoidance	A	M	4	3	AM43	A	M	3	1	A	M	3	1	MC
4	avoidance	A	M	4	3	AM43	A	H	1	1	A	H	1	3	MC
4	aggression	A	M	3	1	AM31	SA	M	1	1	SA	M	1	1	MC
4	aggression	A	M	3	1	AM31	SA	M	1	1	SA	M	1	1	MC
4	avoidance	A	M	3	1	AM31	A	M	2	1	A	M	2	1	MC
4	aggression	A	M	4	3	AM43	A	M	3	3	A	M	3	3	EC
	avoidance	A	H	2	1	AH21	A	H	1	2	A	H	1	2	MC
4	avoidance	J	M	1	1	JM11	A	H	1	1	A	H	1	1	MC
4	aggression	SA	M	2	1	SAM21	J	M	1	1	J	M	1	1	MC
4	avoidance	A	M	2	4	AM24	SA	M	2	3	SA	M	2	3	MC
4	aggression	SA	M	1	2	SAM12	A	H	1	1	A	H	1	1	MC
4	aggression	A	H	1	1	AH11	J	H	1	1	J	H	1	1	MC
4	avoidance	SA	M	1	1	SAM11	SA	M	1	2	SA	M	1	2	CP
4	aggression	A	M	2	1	AM21	SA	M	1	1	SA	M	1	1	MC
4	avoidance	A	H	1	2	AH12	A	H	1	2	A	H	1	2	MC
4	avoidance	SA	M	0	0	SAM00	J	M	0	2	J	M	0	2	CP
4	avoidance	A	M	3	2	AM32	J	M	0	3	J	M	0	3	CP
4	avoidance	A	M	3	2	AM32	SA	H	1	0	SA	H	1	0	CP
4	avoidance	A	M	3	2	AM32	SA	H	1	0	SA	H	1	0	CP
4	avoidance	A	M	3	2	AM32	A	M	2	1	A	M	2	1	CP
4	aggression	SA	M	1	2	SAM12	A	H	1	2	A	H	1	2	CP
4	aggression	A	M	2	1	AM21	J	M	0	1	J	M	0	1	CP
4	avoidance	A	M	2	1	AM21	A	H	1	1	A	H	1	1	CP
4	avoidance	A	M	3	1	AM31	SA	M	2	0	SA	M	2	0	CP
4	aggression	A	M	3	1	AM31	A	H	1	2	A	H	1	2	CP
4	avoidance	A	M	3	1	AM31	A	M	2	1	A	M	2	1	MC
4	aggression	A	M	3	1	AM31	SA	M	2	1	SA	M	2	1	MC
4	aggression	A	M	4	3	AM43	A	M	3	2	A	M	3	2	CP
4	aggression	A	M	3	1	AM31	A	H	1	1	A	H	1	1	CP
4	aggression	J	M	1	1	JM11	J	H	1	1	J	H	1	1	CP
4	aggression	J	M	1	2	JM12	J	H	1	2	J	H	1	2	MC
4	avoidance	A	H	1	1	AH11	A	H	1	1	A	H	1	1	MC
4	aggression	SA	M	1	1	SAM11	SA	H	1	2	SA	H	1	2	MC
4	aggression	A	H	1	3	AH13	J	H	1	2	J	H	1	2	MC
4	aggression	A	H	1	4	AH14	A	H	1	1	A	H	1	1	CP
4	avoidance	A	H	1	4	AH14	A	H	1	2	A	H	1	2	CP
4	avoidance	A	H	1	4	AH14	J	H	1	3	J	H	1	4	CP
5	aggression	A	M	2	1	AM21	A	H	1	1	A	H	1	1	CP
5	avoidance	SA	M	1	1	SAM11	A	H	1	1	A	H	1	1	CP
5	aggression	J	H	1	1	JH11	J	H	1	1	J	H	1	1	CP
5	aggression	J	H	1	1	JH11	A	H	1	1	J	H	1	1	MP
5	avoidance	SA	H	1	1	SAH11	J	H	1	2	J	H	1	2	CP
5	aggression	J	H	1	1	JH11	A	H	1	1	J	H	1	1	CP
5	aggression	SA	H	1	1	SAH11	J	H	1	1	J	H	1	1	MC
5	aggression	J	H	1	1	JH11	A	H	1	1	J	H	1	1	CP
5	avoidance	SA	H	1	1	SAH11	J	H	1	2	J	H	1	2	CP
5	avoidance	A	H	2	1	AH21	SA	H	1	1	SA	H	1	1	CP
5	avoidance	A	H	2	1	AH21	J	H	1	1	J	H	1	1	MC
5	avoidance	A	H	2	1	AH21	J	H	1	1	J	H	1	1	MC
5	aggression	SA	H	1	1	SAH11	J	H	1	1	J	H	1	1	MC
5	aggression	J	H	1	2	JH12	J	H	1	2	J	H	1	2	MP
5	aggression	A	H	1	2	AH12	A	H	2	1	A	H	1	1	CP
5	aggression	A	H	1	2	AH12	SA	H	1	1	SA	H	1	2	MC
5	evitacion	J	H	1	1	JH11	J	H	1	1	J	H	1	2	CP
5	aggression	J	H	1	2	JH12	J	H	1	1	J	H	1	1	CP
5	aggression	SA	H	1	1	SAH11	A	H	2	2	SA	H	1	2	MP
5	aggression	A	H	1	1	AH11	J	H	1	3	J	H	1	3	MC
5	avoidance	A	H	1	1	AH11	SA	H	1	1	SA	H	1	1	CP
5	aggression	J	H	1	1	JH11	J	H	1	1	J	H	1	1	MC
5	aggression	A	H	2	2	AH22	A	H	1	1	A	H	1	1	MC
5	avoidance	SA	H	1	1	SAH11	J	H	1	3	J	H	1	3	MC
5	avoidance	A	H	1	1	AH11	J	H	1	1	J	H	1	1	CP
5	aggression	J	H	1	2	JH12	J	H	1	1	J	H	1	1	MC
5	aggression	A	H	2	2	AH22	SA	H	1	2	SA	H	1	2	CP
5	aggression	A	H	2	2	AH22	SA	H	1	3	SA	H	1	3	CP
5	aggression	SA	H	1	1	SAH11	J	H	1	1	J	H	1	1	MC
5	avoidance	A	H	1	1	AH11	J	H	0	1	J	H	0	1	MC
5	avoidance	A	M	4	1	AM41	A	M	3	3	A	M	3	3	CP
5	aggression	A	M	3	2	AM32	A	H	1	0	A	H	1	0	CP
5	aggression	A	H	2	2	AH22	J	H	1	1	J	H	1	1	CP
5	avoidance	A	H	3	3	AH33	A	H	1	2	A	H	1	2	CP
5	aggression	J	M	3	1	JM31	A	H	3	1	A	H	3	1	MC
5	aggression	A	H	1	1	AH11	J	H	1	1	J	H	1	1	MC
5	aggression	J	M	2	2	JM22	J	H	1	2	J	H	1	2	MC
5	avoidance	J	M	2	2	JM22	A	H	1	3	A	H	1	3	MC
5	avoidance	A	M	4	1	AM41	A	H	1	0	A	H	1	0	MC
5	avoidance	A	M	4	1	AM41	J	H	0	0	J	H	0	0	CP
5	avoidance	A	M	4	1	AM41	J	H	0	1	J	H	0	1	CP
5	aggression	A	M	4	1	AM41	J	M	2	1	J	M	2	1	CP
5	aggression	J	M	2	2	JM22	A	H	1	0	J	M	2	0	MP
5	aggression	A	H	1	1	AH11	J	H	1	0	J	H	1	0	MC
5	avoidance	A	H	1	2	AH12	A	H	1	2	A	H	1	2	CP
5	avoidance	A	H	3	4	AH34	J	H	1	2	J	H	1	2	MC
5	aggression	J	M	1	1	JM11	A	H	1	0	J	M	1	0	MP
5	aggression	A	H	1	2	AH12	J	H	1	0	A	H	1	0	MP
5	aggression	J	H	1	2	JH12	J	H	1	0	J	H	1	0	MC
5	avoidance	A	M	4	1	AM41	A	M	3	1	A	M	3	1	EC
5	aggression	A	M	4	3	AM43	A	H	1	1	A	H	1	2	CP
5	avoidance	A	M	3	2	AM32	J	H	1	3	J	H	1	3	CP
5	aggression	A	H	1	2	AH12	J	H	1	2	J	H	1	2	MC
5	avoidance	A	M	4	4	AM44	A	M	4	2	A	M	4	2	MC
5	aggression	A	M	4	1	AM41	A	M	4	0	A	M	4	0	CP
5	aggression	A	M	4	4	AM44	A	M	4	0	A	M	4	0	INC.
5	aggression	A	M	4	1	AM41	A	M	3	1	A	M	3	1	MC
5	avoidance	A	H	1	1	AH11	A	H	1	4	A	H	1	4	MC
5	aggression	A	M	4	1	AM41	A	H	1	1	A	H	1	1	CP
5	aggression	J	H	1	1	JH11	J	H	1	2	J	H	1	2	MP
5	avoidance	J	H	1	3	JH13	J	H	1	2	J	H	1	2	MC
5	aggression	A	M	4	1	AM41	A	H	1	1	A	H	1	1	INC.
5	avoidance	A	H	1	1	AH11	J	H	1	2	J	H	1	1	MC
5	aggression	J	H	1	1	JH11	J	H	1	1	J	H	1	1	MC
5	aggression	A	M	4	1	AM41	J	H	1	2	J	H	1	2	INC.
5	avoidance	A	M	4	1	AM41	A	M	2	1	A	M	2	1	MC
5	avoidance	A	M	4	1	AM41	J	H	1	2	J	H	1	2	MC
5	avoidance	A	M	4	3	AM43	A	H	1	2	A	H	1	2	CP
5	avoidance	A	M	4	4	AM44	A	M	1	2	A	M	1	2	CP
5	avoidance	A	M	4	4	AM44	A	M	1	1	A	M	1	1	CP
5	avoidance	A	M	4	1	AM41	A	M	4	1	A	M	4	1	CP
5	avoidance	SA	M	2	1	SAM21	A	H	1	1	A	H	1	1	MC
5	avoidance	A	M	4	3	AM43	SA	M	2	2	SA	M	2	2	CP
5	aggression	A	M	4	3	AM43	J	H	1	3	J	H	1	3	CP
5	avoidance	A	M	2	2	AM22	SA	M	2	1	SA	M	2	1	CP
5	avoidance	A	M	2	2	AM22	SA	M	2	1	SA	M	2	1	MC
5	avoidance	A	M	2	1	AM21	SA	M	2	1	SA	M	2	1	CP
5	avoidance	A	M	2	2	AM22	A	H	1	1	A	H	1	1	MC
5	avoidance	A	M	2	2	AM22	SA	M	2	1	SA	M	2	1	CP
5	avoidance	A	M	1	2	AM21	A	H	1	1	A	H	1	1	MC
5	avoidance	SA	M	2	1	SAM21	J	M	1	1	J	M	1	1	MC
5	avoidance	SA	M	2	1	SAM21	J	M	1	1	J	M	1	1	MC
5	aggression	A	M	1	1	AM11	A	H	1	2	A	H	1	2	MC
5	aggression	A	M	1	1	AM11	A	H	1	1	A	M	1	1	MP
5	aggression	J	M	1	1	JM11	A	H	1	2	A	H	1	2	CP
5	avoidance	A	H	1	3	AH13	A	H	1	1	A	H	1	1	MC
5	aggression	A	M	4	3	AM43	A	H	1	3	A	H	1	1	CP
5	aggression	A	M	4	3	AM43	J	M	1	1	J	M	1	1	CP
5	aggression	A	M	4	3	AM43	A	M	1	1	A	M	1	1	CP
5	avoidance	A	M	4	4	AM44	A	M	1	2	A	M	1	2	MC
5	avoidance	A	M	4	4	AM44	J	M	1	1	J	M	1	1	CP
5	aggression	J	M	1	0	JM10	A	H	1	2	A	H	1	2	MC
5	aggression	A	M	1	3	AM13	A	M	1	2	A	M	1	2	MC
5	aggression	A	M	1	3	AM13	A	M	1	0	A	M	1	0	MC
5	aggression	A	M	4	1	AM41	A	H	1	0	A	H	1	0	MC
5	avoidance	A	M	4	2	AM42	SA	M	2	4	SA	M	2	4	EC
5	aggression	A	M	4	2	AM42	A	M	4	1	A	M	4	1	CP
5	aggression	A	M	4	1	AM41	A	M	3	0	A	M	4	0	MP
5	avoidance	SA	H	1	1	SAH11	J	H	1	1	J	H	1	1	EC
5	avoidance	J	H	1	0	JH10	A	H	1	1	A	H	1	1	CP
5	aggression	A	H	1	0	AH10	SA	H	1	3	SA	H	1	1	CP
5	aggression	SA	H	2	1	SAH21	J	H	1	1	J	H	1	1	MC
5	aggression	A	M	1	2	AM12	J	M	1	1	J	M	1	1	MC
5	aggression	SA	M	1	1	SAM11	J	H	1	1	J	H	1	1	MC
5	avoidance	J	H	1	0	JH10	A	H	1	2	A	H	1	2	MC
5	avoidance	A	M	4	1	AM41	A	M	2	0	A	M	2	0	CP
5	avoidance	A	M	4	3	AM43	A	M	4	0	A	M	4	0	MC
5	avoidance	SA	M	1	1	SAM11	A	H	1	0	A	H	1	0	MC
5	avoidance	SA	M	1	1	SAM11	J	H	1	4	J	H	1	4	MC
5	aggression	SA	H	1	1	SAH11	J	H	1	1	J	H	1	1	MC
5	aggression	SA	H	1	2	SAH12	J	M	1	1	J	M	1	1	CP
7	avoidance	A	H	3	0	AH30	J	M	0	1	J	M	0	1	MC
7	avoidance	A	H	3	0	AH30	J	H	0	1	J	H	0	1	CP
7	aggression	A	M	2	A	AM20	J	H	0	1	J	H	0	1	MP
7	aggression	J	H	0	2	JH02	J	H	0	0	J	H	0	0	CP
7	avoidance	J	H	0	0	JH00	J	H	0	0	J	H	0	0	MC
7	aggression	A	M	2	0	AM20	J	H	0	0	J	H	0	1	CP
7	avoidance	A	M	2	0	AM20	J	H	0	1	J	H	0	1	MC
7	avoidance	A	H	0	2	AH02	J	H	0	1	J	H	0	1	CP
7	avoidance	A	M	2	0	AM20	A	H	1	0	A	H	1	0	CP
7	avoidance	A	H	1	0	AH10	A	H	1	1	A	H	1	1	MC
7	avoidance	A	H	1	0	AH10	J	H	0	2	J	H	0	1	MC
7	avoidance	A	M	2	0	AM20	A	H	1	0	A	H	1	0	CP
7	aggression	A	H	1	2	AH12	A	H	1	1	A	H	1	1	EC
7	avoidance	A	H	1	1	AH11	SA	H	1	0	SA	H	1	0	MC
7	aggression	A	H	1	2	AH12	A	H	1	1	A	H	1	1	MC
7	aggression	A	M	3	1	AM31	A	H	1	2	A	H	1	2	MC
7	avoidance	A	M	4	2	AM42	A	M	3	1	A	M	3	1	CP
7	avoidance	A	M	3	1	AM31	A	H	1	1	A	H	1	1	MC
7	aggression	J	H	1	1	JH11	J	H	1	1	J	H	1	1	MC
7	aggression	A	M	3	1	AM31	J	H	1	1	J	H	1	1	MC
7	aggression	A	M	3	1	AM31	J	H	1	1	J	H	1	1	MC
7	aggression	A	M	3	1	AM31	A	H	1	2	A	H	1	2	MC
7	aggression	A	M	4	1	AM41	A	M	2	1	A	M	4	1	MP
7	aggression	SA	M	1	1	SAM11	SA	M	1	2	SA	M	1	2	MC
7	aggression	A	M	3	3	AM33	J	M	1	1	J	M	1	1	CP
7	aggression	A	M	3	3	AM33	J	M	1	2	J	M	1	1	CP
7	aggression	A	M	2	1	AM21	SA	M	2	2	SA	M	2	2	MC
7	aggression	A	M	3	2	AM32	J	M	1	1	J	M	1	1	CP
7	aggression	A	M	3	2	AM32	SA	M	2	2	SA	M	2	2	CP
7	aggression	A	M	3	2	AM32	SA	H	1	1	SA	H	1	1	MC
7	aggression	SA	M	2	1	SAM21	J	M	1	1	J	M	1	1	CP
7	aggression	A	M	3	2	AM32	A	H	1	1	A	H	1	1	CP
7	aggression	A	M	3	2	AM32	J	H	1	1	J	H	1	1	CP
7	aggression	A	H	1	1	AH11	J	H	1	1	J	H	1	1	EC
7	aggression	J	M	1	1	JM11	A	H	1	1	A	H	1	1	CP
7	aggression	A	H	1	1	AH11	J	H	1	1	J	H	1	1	CP
7	aggression	A	M	3	3	AM33	J	H	1	1	J	H	1	1	EC
7	aggression	J	H	1	1	JH11	J	H	1	1	J	H	1	1	MP
7	aggression	J	M	1	2	JM12	A	H	1	2	A	H	1	2	MC
7	aggression	J	M	1	2	JM12	J	H	1	2	J	H	1	2	MC
7	aggression	J	M	1	2	JM12	J	H	1	3	J	H	1	3	CP
7	aggression	SA	M	2	1	SAM21	J	H	1	1	J	H	1	1	CP
7	aggression	SA	M	2	1	SAM21	J	M	1	1	J	M	1	1	CP
7	avoidance	A	M	2	1	AM21	J	H	1	3	J	H	1	3	CP
7	avoidance	A	M	2	1	AM21	SA	M	1	1	SA	M	1	1	CP
7	avoidance	A	M	2	1	AM21	SA	M	2	1	SA	M	2	1	CP
7	avoidance	A	M	3	2	AM32	A	M	2	1	A	M	2	1	CP
7	avoidance	A	M	4	3	AM43	A	M	3	2	A	M	3	2	MC
7	avoidance	A	M	4	3	AM43	J	H	1	1	J	H	1	1	MC
7	aggression	A	M	4	3	AM43	J	H	1	1	J	H	1	1	CP
7	aggression	A	M	2	1	AM21	J	M	1	2	J	M	1	2	CP
7	aggression	J	M	1	1	JM11	J	H	1	2	J	H	1	2	CP
7	aggression	J	H	1	1	JH11	J	H	1	3	J	H	1	3	MC
7	aggression	J	M	1	2	JM12	J	H	1	1	J	H	1	1	EC
7	aggression	J	M	1	3	JM13	A	M	2	1	J	M	1	1	MP
7	avoidance	A	H	1	1	AH11	J	H	1	2	J	H	1	2	CP
7	aggression	A	M	1	1	AM11	J	H	1	2	J	H	1	2	CP
7	aggression	A	M	2	2	AM22	A	M	2	1	A	M	2	3	MC
7	aggression	A	M	1	1	AM11	A	M	1	1	A	M	1	1	CP
7	aggression	A	M	1	4	AM14	J	H	1	1	J	H	1	1	CP
7	aggression	A	M	1	1	AM11	J	H	1	3	J	H	1	3	CP
7	aggression	A	H	1	1	AH11	J	H	1	4	J	H	1	4	CP
7	aggression	J	H	1	3	JH13	J	H	1	2	J	H	1	2	CP
7	aggression	A	M	2	5	AM25	A	M	3	2	A	M	2	2	MC
7	aggression	A	H	2	2	AH22	A	H	1	3	A	H	1	3	MC
7	aggression	J	H	1	1	JH11	J	H	1	4	J	H	1	4	CP
7	aggression	J	H	1	6	JH16	J	H	1	6	J	H	1	5	MC
7	aggression	A	M	2	3	AM23	J	M	1	3	J	M	1	3	MC
7	aggression	A	M	4	2	AM41	A	M	2	5	A	M	2	5	CP
7	aggression	A	H	1	1	AH11	J	H	1	5	J	H	1	5	MC
7	aggression	J	H	1	1	JM11	J	H	1	1	J	H	1	1	CP
7	aggression	J	M	2	2	JM22	J	M	1	2	J	M	1	2	EC
7	aggression	A	H	1	3	AH13	A	H	1	1	A	H	1	1	CP
7	aggression	A	H	1	3	AH13	A	H	1	2	A	H	1	2	CP
7	aggression	A	M	4	3	AM43	A	M	4	1	A	M	4	1	MC
7	aggression	A	M	4	3	AM43	A	M	3	2	A	M	3	2	MC
7	avoidance	A	H	1	2	AH12	J	H	1	4	J	H	1	4	CP
7	aggression	J	H	1	1	JH11	J	M	1	1	J	M	1	1	CP
7	aggression	A	H	1	1	AH11	J	H	1	4	J	H	1	4	CP
7	avoidance	A	H	1	2	AH12	A	H	1	3	A	H	1	3	CP
7	avoidance	A	H	1	1	AH11	A	H	1	1	A	H	1	1	CP
16	avoidance	A	H	2	1	AH21	A	H	1	1	A	H	1	1	CP
16	aggression	SA	M	2	1	SAM21	A	H	1	3	A	H	1	3	CP
16	aggression	A	H	1	3	AH13	A	H	2	3	A	H	2	3	CP
16	aggression	A	H	1	4	AH14	A	H	2	2	A	H	2	2	CP
16	aggression	A	H	2	1	AH21	SA	H	1	2	SA	H	1	2	CP
16	aggression	A	H	1	5	AH15	A	M	1	1	A	M	1	1	CP
16	aggression	A	M	3	1	AM31	A	M	2	1	A	M	2	1	CP
16	aggression	SA	M	2	1	SAM21	A	H	1	1	A	H	1	1	CP
16	aggression	A	H	1	5	AH15	A	H	1	3	A	H	1	3	CP
16	aggression	A	H	1	6	AH16	A	H	1	2	A	H	1	2	CP
16	aggression	A	H	1	6	AH16	A	H	1	5	A	H	1	5	CP
16	aggression	A	H	1	6	AH16	J	M	1	2	J	M	1	2	CP
16	aggression	A	M	2	1	AM21	A	M	2	4	A	M	2	6	MC
16	aggression	A	H	2	1	AH21	J	H	1	0	J	H	1	0	CP
16	aggression	A	M	2	3	AM23	A	M	4	1	A	M	2	1	MC
16	avoidance	A	M	2	3	AM23	A	H	1	2	A	H	1	1	CP
16	aggression	A	M	4	5	AM45	A	H	1	1	A	H	1	1	CP
16	aggression	A	M	2	1	AM21	SA	M	2	4	SA	M	2	3	MC
16	aggression	A	H	1	1	AH11	SA	H	1	2	SA	H	1	2	MC
16	aggression	A	H	1	2	AH12	SA	M	1	3	A	H	1	3	MP
16	aggression	A	H	1	3	AH13	J	H	1	1	A	H	1	1	MP
16	aggression	A	H	1	4	AH14	J	H	1	1	J	H	1	1	CP
16	avoidance	A	M	2	1	AM21	A	H	1	2	A	H	1	2	CP
16	aggression	SA	H	1	1	SAH11	SA	H	1	1	SA	H	1	3	MC
16	aggression	A	M	4	2	AM42	A	M	3	1	A	M	3	1	MC
16	aggression	A	M	4	2	AM42	A	H	1	1	A	H	1	1	MC
16	aggression	A	M	4	2	AM42	A	H	1	2	A	H	1	2	EC
16	aggression	A	H	1	1	AH11	A	H	1	3	A	H	1	3	EC
16	aggression	A	M	4	1	AM41	A	M	2	2	A	M	2	2	CP
16	aggression	A	M	2	5	AM25	A	H	1	2	A	H	1	2	CP
16	aggression	A	M	2	3	AM23	A	M	2	2	A	M	2	2	MC
16	aggression	SA	H	1	1	SAH11	J	M	1	2	SA	H	1	2	MC
16	aggression	A	M	4	4	AM44	A	M	2	1	A	M	2	1	MC
16	aggression	A	H	2	1	AH21	SA	H	1	4	SA	H	1	3	CP
16	aggression	SA	H	1	1	SAH11	J	H	1	1	J	H	1	1	MC
16	aggression	A	H	2	1	AH21	J	H	1	3	J	H	1	3	CP
16	aggression	SA	H	1	1	SAH11	J	H	1	1	SA	H	1	1	MP
16	aggression	SA	H	1	1	SAH11	J	H	1	1	J	H	1	1	CP
16	aggression	SA	H	1	1	SAH11	J	H	1	2	J	H	1	2	MC
1	aggression	A	H	0	1	AH01	A	H	0	1	A	H	0	1	MP
1	aggression	J	H	1	1	JH11	J	H	1	2	J	H	1	2	CP
2	aggression	A	M	3	3	AM33	A	H	0	1	A	H	0	1	MP
2	avoidance	A	M	0	1	AM01	A	M	0	2	A	M	0	1	CP
2	aggression	A	M	0	2	AM02	A	H	0	2	A	H	0	2	MC
2	aggression	A	M	0	2	AM02	J	H	0	2	J	H	0	2	MC
2	aggression	A	M	2	1	AM21	J	H	1	2	J	H	1	2	CP
2	aggression	A	M	2	1	AM21	A	H	1	1	A	H	1	1	CP
2	avoidance	A	M	2	2	AM22	A	H	1	1	A	H	1	1	CP
2	aggression	A	H	1	1	AH11	J	H	1	1	J	H	1	1	MC
2	aggression	A	M	2	2	AM22	A	H	1	1	A	H	1	1	CP
2	aggression	A	H	1	1	AH11	SA	H	1	2	SA	H	1	2	MC
2	aggression	A	M	2	1	AM21	A	H	1	1	A	H	1	1	CP
										2				2
										1				1

## Sheet: Hoja1
Carrion	Type of Interaction	Identication Individuals	Aggressor Age	Aggressor Sex	Aggressor Pigmentation	Identication Individuals	Aggressed Age	Aggressed Sex	Aggressed Pigmentation	Identication Individuals	Affected Age	Affected Sex	Affected Pigmentation	Result		Acronyms
3	avoidance	3	A	H	Unpigmented	4	A	H	Unpigmented	4	A	H	Unpigmented	MC		A	Adult
3	aggression	3	A	H	Unpigmented	2	A	H	Unpigmented	2	A	H	Unpigmented	MC		SA	SubAdult
3	aggression	3	A	H	Unpigmented	5	A	H	Unpigmented	5	A	H	Unpigmented	CP		J	Juvenile
3	avoidance	1	A	H	Unpigmented	2	A	H	Unpigmented	2	A	H	Unpigmented	EC		M	Male
3	aggression	1	A	H	Unpigmented	3	A	H	Unpigmented	3	A	H	Unpigmented	CP		H	Female
3	aggression	4	A	H	Unpigmented	1	A	H	Unpigmented	4	A	H	Unpigmented	CP		MC	Watching carrion
3	aggression	1	A	H	Unpigmented	4	A	H	Unpigmented	4	A	H	Unpigmented	CP		CP	Change of position
3	aggression	1	A	H	Unpigmented	1	A	H	Low	1	A	H	Unpigmented	CP		EC	Expelled from carrion
3	avoidance	1	A	M	Medium	3	A	H	Unpigmented	3	A	H	Unpigmented	MC		MP	Hold position
3	aggression	1	A	M	Medium	1	J	H	Unpigmented	1	J	H	Unpigmented	MP		INC	Unfinished
3	avoidance	1	A	H	Unpigmented	2	A	H	Unpigmented	2	A	H	Unpigmented	CP
3	avoidance	1	A	M	Medium	1	A	H	Undetermined	1	A	H	Undetermined	CP
3	avoidance	1	A	H	Unpigmented	2	A	H	Unpigmented	2	A	H	Unpigmented	MC
3	aggression	0	A	H	Undetermined	0	J	H	Undetermined	0	J	H	Undetermined	EC
3	avoidance	0	A	H	Undetermined	0	A	H	Undetermined	0	A	H	Undetermined	EC
3	aggression	3	A	H	Unpigmented	1	J	H	Unpigmented	1	J	H	Unpigmented	EC
3	avoidance	1	A	M	Medium	0	J	H	Undetermined	0	J	H	Undetermined	MC
3	avoidance	0	A	H	Undetermined	0	A	H	Undetermined	0	A	H	Undetermined	CP
3	aggression	1	A	M	Low	1	J	H	Unpigmented	1	J	H	Unpigmented	CP
3	aggression	1	A	M	Low	2	J	H	Unpigmented	2	J	H	Unpigmented	CP
3	avoidance	1	A	H	Unpigmented	2	J	H	Unpigmented	2	J	H	Unpigmented	CP
3	avoidance	2	A	H	Unpigmented	1	A	H	Unpigmented	1	A	H	Unpigmented	CP
3	avoidance	1	A	H	Low	2	A	H	Unpigmented	2	A	H	Unpigmented	CP
3	aggression	1	A	H	Low	3	A	H	Unpigmented	3	A	H	Unpigmented	CP
3	avoidance	1	A	H	Low	0	A	H	Undetermined	0	A	H	Undetermined	CP
3	avoidance	0	A	H	Undetermined	0	A	H	Undetermined	0	A	H	Undetermined	CP
3	avoidance	0	A	H	Undetermined	0	A	H	Undetermined	0	A	H	Undetermined	MC
3	avoidance	1	A	M	Low	1	A	H	Undetermined	1	A	H	Undetermined	CP
3	aggression	1	A	H	Undetermined	0	A	H	Undetermined	0	A	H	Undetermined	CP
3	aggression	1	A	M	Low	1	A	H	Undetermined	0	A	H	Unpigmented	CP
3	avoidance	1	A	H	Undetermined	2	A	H	Undetermined	2	A	H	Undetermined	MC
3	avoidance	2	A	M	Unpigmented	2	A	H	Undetermined	2	A	H	Undetermined	EC
3	avoidance	2	A	M	Unpigmented	3	A	H	Undetermined	3	A	H	Undetermined	MC
3	avoidance	2	A	M	Unpigmented	0	J	H	Undetermined	0	J	H	Undetermined	MC
3	aggression	0	A	H	Undetermined	0	A	H	Undetermined	0	A	H	Unpigmented	CP
3	avoidance	1	A	H	Undetermined	0	J	H	Undetermined	0	J	H	Undetermined	CP
3	aggression	0	A	H	Undetermined	0	A	H	Undetermined	0	A	H	Undetermined	CP
3	avoidance	0	A	H	Undetermined	0	J	H	Undetermined	0	J	H	Undetermined	CP
3	avoidance	1	A	M	Low	1	A	H	Unpigmented	1	A	H	Unpigmented	CP
3	avoidance	2	A	M	Low	2	A	H	Unpigmented	2	A	H	Unpigmented	CP
3	avoidance	0	A	H	Undetermined	0	A	H	Undetermined	0	A	H	Undetermined	CP
3	aggression	1	A	H	Undetermined	0	SA	H	Undetermined	0	SA	H	Undetermined	CP
3	aggression	1	A	H	Undetermined	0	J	H	Undetermined	0	J	H	Undetermined	CP
3	avoidance	0	A	M	Undetermined	0	A	H	Undetermined	0	A	H	Undetermined	CP
3	avoidance	0	A	H	Undetermined	1	A	H	Undetermined	1	A	H	Undetermined	CP
3	avoidance	1	A	H	Undetermined	0	J	H	Undetermined	0	J	H	Undetermined	CP
3	avoidance	1	A	M	Low	2	A	M	Unpigmented	2	A	M	Unpigmented	CP
3	aggression	2	A	M	Unpigmented	0	A	H	Undetermined	0	A	H	Undetermined	MC
3	avoidance	0	A	H	Undetermined	0	A	H	Undetermined	0	A	H	Undetermined	CP
3	avoidance	0	A	H	Undetermined	0	A	H	Undetermined	0	A	H	Undetermined	CP
3	avoidance	1	A	M	Low	1	J	H	Unpigmented	1	J	H	Unpigmented	CP
3	avoidance	1	A	M	Low	2	A	M	Low	2	A	M	Low	CP
3	aggression	3	A	M	Unpigmented	1	A	H	Unpigmented	1	A	H	Unpigmented	CP
3	avoidance	4	A	M	Low	0	A	H	Unpigmented	0	A	H	Unpigmented	CP
3	avoidance	1	A	M	Low	0	A	H	Undetermined	0	A	H	Undetermined	MC
3	avoidance	1	A	M	Low	0	A	M	Unpigmented	0	A	M	Unpigmented	CP
3	avoidance	0	A	M	Undetermined	0	A	H	Undetermined	0	A	H	Undetermined	CP
3	aggression	0	A	H	Undetermined	0	J	M	Undetermined	0	J	M	Undetermined	MC
3	avoidance	0	A	M	Unpigmented	0	A	M	Unpigmented	0	A	M	Unpigmented	CP
3	avoidance	1	SA	H	Unpigmented	1	J	H	Unpigmented	1	J	H	Unpigmented	CP
3	aggression	0	A	H	Unpigmented	1	SA	H	Unpigmented	0	A	H	Unpigmented	MP
3	avoidance	1	A	M	Unpigmented	0	A	H	Unpigmented	0	A	H	Unpigmented	CP
3	avoidance	2	A	H	Undetermined	2	SA	H	Undetermined	2	SA	H	Undetermined	CP
3	avoidance	2	A	H	Undetermined	1	J	H	Unpigmented	1	J	H	Unpigmented	CP
3	aggression	2	SA	H	Undetermined	1	SA	H	Unpigmented	1	SA	H	Unpigmented	CP
3	aggression	2	A	H	Undetermined	0	A	H	Undetermined	0	A	H	Undetermined	MC
3	avoidance	1	J	H	Unpigmented	1	SA	H	Unpigmented
3	avoidance	1	A	H	Unpigmented	1	SA	H	Unpigmented	1	SA	H	Unpigmented	MC
3	aggression	1	A	M	Low	1	SA	H	Unpigmented	1	SA	H	Unpigmented	EC
3	aggression	2	A	M	Low	2	A	H	Unpigmented	2	A	H	Unpigmented	EC
3	avoidance	2	A	H	Unpigmented	1	J	H	Unpigmented	1	J	H	Unpigmented	CP
3	avoidance	2	A	M	Low	1	SA	H	Unpigmented	1	SA	H	Unpigmented	CP
3	avoidance	1	A	M	Low	1	A	H	Unpigmented	1	A	H	Unpigmented	CP
3	aggression	1	J	M	Unpigmented	1	A	H	Unpigmented	1	A	H	Unpigmented	CP
3	aggression	1	A	M	Unpigmented	2	A	M	Medium	1	A	M	Low	CP
3	aggression	1	A	M	Low	1	J	M	Unpigmented	1	J	M	Unpigmented	MC
3	avoidance	1	J	M	Unpigmented	1	A	H	Low	1	J	M	Unpigmented	CP
3	avoidance	1	J	M	Unpigmented	2	A	H	Unpigmented	2	A	H	Unpigmented	CP
3	aggression	1	A	H	Low	1	J	M	Unpigmented	1	J	M	Unpigmented	CP
3	aggression	1	A	M	Low	1	A	H	Low	1	A	H	Low	CP
3	aggression	1	SA	M	Unpigmented	1	A	H	Unpigmented
3	avoidance	1	A	H	Unpigmented	2	A	H	Unpigmented	1	A	H	Unpigmented	CP
3	aggression	1	A	M	Unpigmented	1	A	H	Unpigmented	1	A	H	Unpigmented	CP
3	aggression	1	A	H	Unpigmented	2	A	H	Unpigmented	2	A	H	Unpigmented	CP
3	avoidance	1	SA	M	Unpigmented	2	A	H	Unpigmented	2	A	H	Unpigmented	CP
3	avoidance	1	A	M	Unpigmented	1	A	H	Unpigmented	1	A	H	Unpigmented	CP
3	avoidance	1	A	H	Unpigmented	3	A	H	Unpigmented	3	A	H	Unpigmented	CP
3	avoidance	4	A	H	Unpigmented	2	A	H	Unpigmented	2	A	H	Unpigmented	CP
3	aggression	2	A	M	Medium	1	A	H	Unpigmented	1	A	H	Unpigmented	MC
3	avoidance	2	A	M	Medium	3	A	H	Unpigmented	3	A	H	Unpigmented	CP
3	aggression	1	A	M	Unpigmented	4	A	H	Unpigmented	1	A	M	Unpigmented	MP
3	avoidance	3	A	M	High	3	A	H	Unpigmented	3	A	H	Unpigmented	CP
3	aggression	1	A	M	High	2	A	M	Low	2	A	M	Low	EC
3	avoidance	1	A	M	High	3	A	M	Medium	3	A	M	Medium	MC
3	aggression	1	SA	M	Low	1	A	H	Unpigmented	1	A	H	Unpigmented	CP
3	avoidance	1	J	M	Unpigmented	1	J	H	Unpigmented	1	J	H	Unpigmented	CP
3	avoidance	1	SA	M	Low	2	J	H	Unpigmented	2	J	H	Unpigmented	MC
3	avoidance	0	A	M	Low	0	A	H	Unpigmented	0	A	H	Unpigmented	CP
3	avoidance	0	J	H	Unpigmented	1	J	H	Unpigmented	1	J	H	Unpigmented	CP
3	avoidance	0	J	H	Unpigmented	1	J	H	Unpigmented	1	J	H	Unpigmented	CP
4	avoidance	0	A	H	Unpigmented	0	J	H	Unpigmented	0	J	H	Unpigmented	CP
4	avoidance	1	A	M	Medium	1	J	H	Unpigmented	1	J	H	Unpigmented	MC
4	avoidance	1	A	H	Low	2	A	H	Unpigmented	2	A	H	Unpigmented	CP
4	aggression	1	A	M	Low	1	A	H	Low	1	A	H	Low	CP
4	aggression	1	A	H	Low	2	A	H	Unpigmented	2	A	H	Unpigmented	CP
4	aggression	1	A	H	Unpigmented	1	A	M	Low	1	A	M	Low	MC
4	aggression	2	A	H	Unpigmented	1	SA	H	Unpigmented	1	SA	H	Unpigmented	MC
4	aggression	1	A	M	Low	1	A	H	Unpigmented	1	A	M	Low	MC
4	aggression	1	A	M	Low	1	A	H	Unpigmented	1	A	H	Unpigmented	MC
4	aggression	1	A	M	Low	1	A	H	Unpigmented	1	A	H	Unpigmented	CP
4	aggression	1	A	M	Medium	2	A	M	Unpigmented	2	A	M	Unpigmented	CP
4	aggression	1	A	M	Medium	2	A	M	Unpigmented	2	A	M	Unpigmented	MP
4	avoidance	3	A	M	High	4	A	M	Undetermined	4	A	M	Undetermined	CP
4	avoidance	1	SA	M	Undetermined	1	A	H	Unpigmented	1	A	H	Unpigmented	CP
4	aggression	2	A	H	Undetermined	1	A	H	Unpigmented	1	A	H	Unpigmented	CP
4	avoidance	1	SA	M	Undetermined	1	A	H	Unpigmented	1	A	H	Unpigmented	CP
4	avoidance	1	SA	M	Undetermined	2	A	H	Undetermined	2	A	H	Undetermined	CP
4	avoidance	2	A	H	Undetermined	1	A	H	Unpigmented	1	A	H	Unpigmented	CP
4	aggression	1	SA	M	Unpigmented	1	J	H	Unpigmented	1	J	H	Unpigmented	CP
4	avoidance	1	A	M	Medium	1	SA	M	Undetermined	1	SA	M	Undetermined	MC
4	avoidance	2	SA	M	Undetermined	1	SA	M	Undetermined	1	SA	M	Undetermined	MC
4	avoidance	2	A	M	Medium	1	A	M	Medium	1	A	M	Medium	CP
4	avoidance	3	A	M	High	1	A	M	Medium	1	A	M	Medium	MC
4	avoidance	1	SA	M	Undetermined	1	A	H	Undetermined	1	A	H	Undetermined	CP
4	aggression	4	A	M	Undetermined	3	A	M	High	3	A	M	High	MC
4	aggression	1	A	M	Low	1	A	H	Unpigmented	1	A	H	Unpigmented	CP
4	avoidance	2	A	M	Medium	3	A	M	Low	3	A	M	Low	MC
4	avoidance	1	SA	M	Unpigmented	1	SA	H	Unpigmented	1	SA	H	Unpigmented	MP
4	aggression	1	SA	M	Unpigmented	1	SA	H	Unpigmented	1	SA	H	Unpigmented	MC
4	aggression	4	A	M	High	1	A	H	Unpigmented	1	A	H	Unpigmented	CP
4	avoidance	2	SA	M	Low	1	A	H	Unpigmented	1	A	H	Unpigmented	CP
4	avoidance	2	A	H	Low	3	A	H	Unpigmented	3	A	H	Unpigmented	CP
4	avoidance	1	A	M	Low	1	SA	M	Low	1	SA	M	Low	CP
4	avoidance	1	SA	M	Low	2	A	M	Low	2	A	M	Low	CP
4	aggression	2	A	M	Low	1	A	M	Low	1	A	M	Low	MC
4	aggression	3	A	M	High	2	A	M	Low	2	A	M	Low	CP
4	aggression	3	A	M	High	4	A	M	Medium	4	A	M	Medium	MC
4	aggression	4	A	M	Medium	2	A	M	Low	2	A	M	Low	MC
4	aggression	3	A	M	High	1	SA	M	Low	1	SA	M	Low	MC
4	aggression	4	A	M	Medium	1	A	M	Low	1	A	M	Low	MC
4	aggression	2	A	M	High	1	A	H	Unpigmented	1	A	H	Unpigmented	MP
4	aggression	1	A	M	High	2	A	M	Medium	2	A	M	Medium	MC
4	aggression	1	A	H	Unpigmented	2	A	H	Unpigmented	2	A	H	Unpigmented	CP
4	aggression	1	A	H	Unpigmented	1	J	H	Unpigmented	1	J	H	Unpigmented	MC
4	aggression	1	A	H	Unpigmented	2	A	H	Unpigmented	2	A	H	Unpigmented	CP
4	avoidance	1	A	M	High	3	A	H	Unpigmented	3	A	H	Unpigmented	MP
4	avoidance	1	A	H	Unpigmented	2	A	H	Unpigmented	2	A	H	Unpigmented	MC
4	aggression	1	SA	M	Low	1	A	H	Unpigmented	1	A	H	Unpigmented	CP
4	avoidance	2	A	H	Unpigmented	3	A	H	Unpigmented	3	A	H	Unpigmented	CP
4	aggression	2	SA	M	Unpigmented	4	A	H	Unpigmented	4	A	H	Unpigmented	MC
4	aggression	1	A	M	Medium	2	A	M	Low	2	A	M	Low	MC
4	aggression	1	A	H	Unpigmented	1	SA	H	Unpigmented	1	SA	H	Unpigmented	EC
4	aggression	1	A	M	High	2	A	M	Medium	2	A	M	Medium	MC
4	avoidance	2	A	M	Medium	3	A	M	Undetermined	3	A	M	Undetermined	MC
4	aggression	1	SA	M	Unpigmented	1	A	H	Unpigmented	1	A	H	Unpigmented	CP
4	aggression	1	A	M	High	2	A	M	Medium	2	A	M	Medium	MC
4	aggression	1	A	M	High	3	A	M	High	3	A	M	High	MC
4	aggression	2	SA	M	Unpigmented	2	A	H	Unpigmented	2	A	H	Unpigmented	MC
4	aggression	4	A	M	High	1	A	M	High	4	A	M	High	CP
4	avoidance	1	A	M	High	2	A	M	High	2	A	M	High	MC
4	aggression	3	A	M	Medium	1	A	H	Unpigmented	1	A	H	Unpigmented	MP
4	aggression	4	A	M	Low	2	A	H	Unpigmented	2	A	H	Unpigmented	MC
4	aggression	1	A	M	High	2	A	M	Medium	2	A	M	Medium	MC
4	avoidance	3	A	M	High	1	A	M	High	3	A	M	High	MP
4	avoidance	1	SA	M	Low	1	A	H	Unpigmented	1	A	H	Unpigmented	MC
4	aggression	1	SA	M	Low	1	J	H	Unpigmented	1	J	H	Unpigmented	MC
4	avoidance	1	SA	M	Low	2	J	H	Unpigmented	2	J	H	Unpigmented	MC
4	avoidance	1	SA	M	Low	1	SA	H	Unpigmented	1	SA	H	Unpigmented	MC
4	aggression	1	A	H	Unpigmented	1	J	H	Unpigmented	1	J	H	Unpigmented	CP
4	aggression	2	SA	M	Unpigmented	2	A	H	Unpigmented	2	A	H	Unpigmented	MC
4	aggression	1	A	M	High	2	A	M	High	1	A	M	High	CP
4	avoidance	1	A	H	Unpigmented	1	J	H	Unpigmented	1	J	H	Unpigmented	CP
4	aggression	1	A	H	Unpigmented	1	J	M	Unpigmented	1	J	M	Unpigmented	EC
4	aggression	1	A	M	High	2	J	M	Unpigmented	2	J	M	Unpigmented	CP
4	aggression	1	SA	M	Unpigmented	1	A	H	Unpigmented	1	A	H	Unpigmented	CP
4	aggression	1	A	H	Unpigmented	1	SA	H	Unpigmented	1	SA	H	Unpigmented	MC
4	aggression	2	A	H	Unpigmented	1	A	H	Unpigmented	1	A	H	Unpigmented	CP
4	aggression	1	A	M	High	1	A	H	Unpigmented	1	A	H	Unpigmented	CP
4	aggression	1	A	H	Unpigmented	3	A	H	Unpigmented	3	A	H	Unpigmented	CP
4	aggression	1	A	M	High	2	A	H	Unpigmented	2	A	H	Unpigmented	CP
4	aggression	1	SA	M	Unpigmented	2	SA	M	Unpigmented	2	SA	M	Unpigmented	CP
4	aggression	1	A	M	Medium	1	SA	M	Unpigmented	1	SA	M	Unpigmented	CP
4	aggression	1	J	H	Unpigmented	2	J	H	Unpigmented	2	J	H	Unpigmented	CP
4	aggression	3	SA	M	Unpigmented	1	J	M	Unpigmented	1	J	M	Unpigmented	MC
4	avoidance	1	SA	M	Unpigmented	3	SA	M	Unpigmented	3	SA	M	Unpigmented	MC
4	aggression	3	SA	M	Unpigmented	1	J	M	Unpigmented	3	SA	M	Unpigmented	MC
4	avoidance	2	A	M	Medium	1	SA	M	Unpigmented	1	SA	M	Unpigmented	MC
4	avoidance	3	SA	M	Unpigmented	1	J	M	Unpigmented	3	SA	M	Unpigmented	MC
4	aggression	3	A	M	High	1	A	M	Medium	1	A	M	Medium	MC
4	aggression	3	A	M	High	1	A	H	Unpigmented	1	A	H	Unpigmented	MC
4	avoidance	1	A	M	Medium	1	SA	M	Unpigmented	1	SA	M	Unpigmented	MC
4	aggression	1	A	M	Medium	3	SA	M	Unpigmented	3	SA	M	Unpigmented	MC
	avoidance	1	A	M	Medium	2	A	M	Low	2	A	M	Low	MC
4	avoidance	3	A	M	High	1	A	M	Medium	1	A	M	Medium	EC
4	aggression	1	A	H	Low	1	A	H	Unpigmented	1	A	H	Unpigmented	MC
4	avoidance	1	J	M	Unpigmented	3	A	H	Unpigmented	3	A	H	Unpigmented	MC
4	aggression	1	SA	M	Low	1	J	M	Unpigmented	1	J	M	Unpigmented	MC
4	aggression	4	A	M	Low	1	SA	M	Low	1	SA	M	Low	MC
4	avoidance	2	SA	M	Unpigmented	2	A	H	Unpigmented	2	A	H	Unpigmented	MC
4	aggression	1	A	H	Unpigmented	1	J	H	Unpigmented	1	J	H	Unpigmented	MC
4	avoidance	1	SA	M	Unpigmented	2	SA	M	Unpigmented	2	SA	M	Unpigmented	CP
4	avoidance	1	A	M	Low	2	SA	M	Unpigmented	2	SA	M	Unpigmented	MC
4	avoidance	2	A	H	Unpigmented	3	A	H	Unpigmented	3	A	H	Unpigmented	MC
4	avoidance	0	SA	M	Undetermined	0	J	M	Undetermined	0	J	M	Undetermined	CP
4	avoidance	2	A	M	Medium	0	J	M	Undetermined	0	J	M	Undetermined	CP
4	avoidance	2	A	M	Medium	1	SA	H	Unpigmented	1	SA	H	Unpigmented	CP
4	aggression	2	A	M	Medium	2	SA	H	Unpigmented	2	SA	H	Unpigmented	CP
4	aggression	2	A	M	Medium	1	A	M	Low	1	A	M	Low	CP
4	avoidance	2	SA	M	Unpigmented	1	A	H	Unpigmented	1	A	H	Unpigmented	CP
4	avoidance	1	A	M	Low	0	J	M	Undetermined	0	J	M	Undetermined	CP
4	aggression	1	A	M	Low	2	A	H	Unpigmented	2	A	H	Unpigmented	CP
4	avoidance	1	A	M	Medium	1	SA	M	Low	1	SA	M	Low	CP
4	aggression	1	A	M	Medium	1	A	H	Unpigmented	1	A	H	Unpigmented	CP
4	aggression	1	A	M	Medium	2	A	M	Low	2	A	M	Low	MC
4	aggression	1	A	M	Medium	1	SA	M	Low	1	SA	M	Low	MC
4	aggression	3	A	M	High	1	A	M	Medium	1	A	M	Medium	CP
4	aggression	1	A	M	Medium	2	A	H	Unpigmented	2	A	H	Unpigmented	CP
4	avoidance	1	J	M	Unpigmented	1	J	H	Unpigmented	1	J	H	Unpigmented	CP
4	aggression	2	J	M	Unpigmented	2	J	H	Unpigmented	2	J	H	Unpigmented	MC
4	aggression	1	A	H	Unpigmented	2	A	H	Unpigmented	2	A	H	Unpigmented	MC
4	aggression	1	SA	M	Unpigmented	1	SA	H	Unpigmented	1	SA	H	Unpigmented	MC
4	avoidance	3	A	H	Unpigmented	2	J	H	Unpigmented	2	J	H	Unpigmented	MC
4	avoidance	4	A	H	Unpigmented	3	A	H	Unpigmented	4	A	H	Unpigmented	CP
5	aggression	4	A	H	Unpigmented	1	A	H	Unpigmented	1	A	H	Unpigmented	CP
5	avoidance	4	A	H	Unpigmented	1	J	H	Unpigmented	1	J	H	Unpigmented	CP
5	aggression	1	A	M	Low	1	A	H	Unpigmented	1	A	H	Unpigmented	CP
5	aggression	1	SA	M	Unpigmented	1	A	H	Unpigmented	1	A	H	Unpigmented	CP
5	avoidance	1	J	H	Unpigmented	2	J	H	Unpigmented	2	J	H	Unpigmented	CP
5	aggression	1	J	H	Unpigmented	1	A	H	Unpigmented	1	J	H	Unpigmented	MP
5	aggression	1	SA	H	Unpigmented	1	J	H	Unpigmented	1	J	H	Unpigmented	CP
5	aggression	1	J	H	Unpigmented	1	A	H	Unpigmented	1	J	H	Unpigmented	CP
5	avoidance	1	SA	H	Unpigmented	2	J	H	Unpigmented	2	J	H	Unpigmented	MC
5	avoidance	1	J	H	Unpigmented	1	A	H	Unpigmented	1	J	H	Unpigmented	CP
5	avoidance	1	SA	H	Unpigmented	1	J	H	Unpigmented	1	J	H	Unpigmented	CP
5	avoidance	1	A	H	Low	1	SA	H	Unpigmented	1	SA	H	Unpigmented	CP
5	aggression	1	A	H	Low	1	J	H	Unpigmented	1	J	H	Unpigmented	MC
5	aggression	1	A	H	Low	2	J	H	Unpigmented	2	J	H	Unpigmented	MC
5	aggression	1	SA	H	Unpigmented	1	J	H	Unpigmented	1	J	H	Unpigmented	MC
5	aggression	2	J	H	Unpigmented	1	J	H	Unpigmented	2	J	H	Unpigmented	MP
5	evitacion	2	A	H	Unpigmented	1	A	H	Low	2	A	H	Unpigmented	CP
5	aggression	2	A	H	Unpigmented	1	SA	H	Unpigmented	1	SA	H	Unpigmented	MC
5	aggression	1	J	H	Unpigmented	2	J	H	Unpigmented	2	J	H	Unpigmented	CP
5	aggression	2	J	H	Unpigmented	3	J	H	Unpigmented	3	J	H	Unpigmented	CP
5	avoidance	1	SA	H	Unpigmented	1	A	H	Low	1	SA	H	Unpigmented	MP
5	aggression	1	A	H	Unpigmented	1	J	H	Unpigmented	1	J	H	Unpigmented	MC
5	aggression	1	A	H	Unpigmented	1	SA	H	Unpigmented	1	SA	H	Unpigmented	CP
5	avoidance	1	J	H	Unpigmented	3	J	H	Unpigmented	3	J	H	Unpigmented	MC
5	avoidance	2	A	H	Low	1	A	H	Unpigmented	1	A	H	Unpigmented	MC
5	aggression	1	SA	H	Unpigmented	1	J	H	Unpigmented	1	J	H	Unpigmented	MC
5	aggression	1	A	H	Unpigmented	2	J	H	Unpigmented	2	J	H	Unpigmented	CP
5	aggression	2	J	H	Unpigmented	3	J	H	Unpigmented	3	J	H	Unpigmented	MC
5	aggression	2	A	H	Low	1	SA	H	Unpigmented	1	SA	H	Unpigmented	CP
5	avoidance	2	A	H	Low	1	SA	H	Unpigmented	1	SA	H	Unpigmented	CP
5	avoidance	1	SA	H	Unpigmented	3	J	H	Unpigmented	3	J	H	Unpigmented	MC
5	aggression	1	A	H	Unpigmented	0	J	H	Undetermined	0	J	H	Undetermined	MC
5	aggression	2	J	H	Unpigmented	1	J	H	Unpigmented	1	J	H	Unpigmented
5	avoidance	1	A	M	High	2	A	M	Medium	2	A	M	Medium	CP
5	aggression	2	A	M	Medium	1	A	H	Unpigmented	1	A	H	Unpigmented	CP
5	aggression	2	A	H	Low	1	J	H	Unpigmented	1	J	H	Unpigmented	CP
5	aggression	3	A	H	Medium	2	A	H	Unpigmented	2	A	H	Unpigmented	CP
5	avoidance	1	J	M	Medium	3	A	H	Medium	3	A	H	Medium	MC
5	avoidance	1	A	H	Unpigmented	0	J	H	Unpigmented	0	J	H	Unpigmented	MC
5	avoidance	2	J	M	Low	0	J	H	Unpigmented	0	J	H	Unpigmented	MC
5	avoidance	2	J	M	Low	1	A	H	Unpigmented	1	A	H	Unpigmented	MC
5	aggression	1	A	M	High	1	A	H	Unpigmented	1	A	H	Unpigmented	MC
5	aggression	1	A	M	High	0	J	H	Undetermined	0	J	H	Undetermined	CP
5	aggression	1	A	M	High	0	J	H	Undetermined	0	J	H	Undetermined	CP
5	avoidance	1	A	M	High	2	J	M	Low	2	J	M	Low	CP
5	avoidance	2	J	M	Low	2	A	H	Unpigmented	2	J	M	Low	MP
5	aggression	1	A	H	Unpigmented	0	J	H	Unpigmented	0	J	H	Unpigmented	MC
5	aggression	2	A	H	Unpigmented	0	A	H	Unpigmented	0	A	H	Unpigmented	CP
5	aggression	4	A	H	Medium	0	J	H	Unpigmented	0	J	H	Unpigmented	MC
5	avoidance	1	J	M	Unpigmented	1	A	H	Unpigmented	1	J	M	Unpigmented	MP
5	aggression	2	A	H	Unpigmented	1	J	H	Unpigmented	2	A	H	Unpigmented	MP
5	avoidance	2	J	H	Unpigmented	3	J	H	Unpigmented	3	J	H	Unpigmented	MC
5	aggression	1	A	M	High	2	A	M	Medium	2	A	M	Medium	EC
5	avoidance	3	A	M	High	2	A	H	Unpigmented	2	A	H	Unpigmented	CP
5	aggression	2	A	M	Medium	0	J	H	Unpigmented	0	J	H	Unpigmented	CP
5	aggression	2	A	H	Unpigmented	0	J	H	Unpigmented	0	J	H	Unpigmented	MC
5	aggression	4	A	M	High	1	A	M	High	1	A	M	High	MC
5	avoidance	1	A	M	High	4	A	M	High	4	A	M	High	CP
5	aggression	4	A	M	High	1	A	M	High	1	A	M	High	INC.
5	aggression	1	A	M	High	2	A	M	Medium	2	A	M	Medium	MC
5	avoidance	1	A	H	Unpigmented	2	A	H	Unpigmented	2	A	H	Unpigmented	MC
5	aggression	1	A	M	High	1	A	H	Unpigmented	1	A	H	Unpigmented	CP
5	avoidance	1	J	H	Unpigmented	2	J	H	Unpigmented	1	J	H	Unpigmented	MP
5	aggression	3	J	H	Unpigmented	1	J	H	Unpigmented	1	J	H	Unpigmented	MC
5	aggression	1	A	M	High	2	A	H	Unpigmented	2	A	H	Unpigmented	INC.
5	avoidance	1	A	H	Unpigmented	1	J	H	Unpigmented	1	J	H	Unpigmented	MC
5	avoidance	1	J	H	Unpigmented	2	J	H	Unpigmented	2	J	H	Unpigmented	MC
5	avoidance	1	A	M	High	2	J	H	Unpigmented	2	J	H	Unpigmented	INC.
5	avoidance	1	A	M	High	2	A	M	Low	2	A	M	Low	MC
5	avoidance	1	A	M	High	1	J	H	Unpigmented	1	J	H	Unpigmented	MC
5	avoidance	3	A	M	High	1	A	H	Unpigmented	1	A	H	Unpigmented	CP
5	avoidance	4	A	M	High	1	A	M	Unpigmented	1	A	M	Unpigmented	CP
5	avoidance	4	A	M	High	2	A	M	Unpigmented	2	A	M	Unpigmented	CP
5	aggression	1	A	M	High	3	A	M	High	3	A	M	High	CP
5	avoidance	1	SA	M	Low	1	A	H	Unpigmented	1	A	H	Unpigmented	MC
5	avoidance	3	A	M	High	1	SA	M	Low	1	SA	M	Low	CP
5	avoidance	3	A	M	High	1	J	H	Unpigmented	1	J	H	Unpigmented	CP
5	avoidance	2	A	M	Low	1	SA	M	Low	1	SA	M	Low	CP
5	avoidance	2	A	M	Low	1	SA	M	Low	1	SA	M	Low	MC
5	avoidance	1	A	M	Low	1	SA	M	Low	1	SA	M	Low	CP
5	avoidance	2	A	M	Low	1	A	H	Unpigmented	1	A	H	Unpigmented	MC
5	avoidance	2	A	M	Low	1	SA	M	Low	1	SA	M	Low	CP
5	aggression	2	A	M	Unpigmented	2	A	H	Unpigmented	2	A	H	Unpigmented	MC
5	aggression	1	SA	M	Low	1	J	M	Unpigmented	1	J	M	Unpigmented	MC
5	aggression	1	SA	M	Low	2	J	M	Unpigmented	2	J	M	Unpigmented	MC
5	avoidance	1	A	M	Unpigmented	1	A	H	Unpigmented	1	A	H	Unpigmented	MC
5	aggression	1	A	M	Unpigmented	3	A	H	Unpigmented	1	A	M	Unpigmented	MP
5	aggression	1	J	M	Unpigmented	1	A	H	Unpigmented	1	A	H	Unpigmented	CP
5	aggression	3	A	H	Unpigmented	1	A	H	Unpigmented	1	A	H	Unpigmented	MC
5	avoidance	3	A	M	High	2	A	H	Unpigmented	2	A	H	Unpigmented	CP
5	avoidance	3	A	M	High	1	J	M	Unpigmented	1	J	M	Unpigmented	CP
5	aggression	3	A	M	High	2	A	M	Unpigmented	2	A	M	Unpigmented	CP
5	aggression	4	A	M	High	2	A	M	Unpigmented	2	A	M	Unpigmented	MC
5	aggression	4	A	M	High	0	J	M	Unpigmented	0	J	M	Unpigmented	CP
5	aggression	0	J	M	Unpigmented	0	A	H	Unpigmented	0	A	H	Unpigmented	MC
5	avoidance	3	A	M	Unpigmented	4	A	M	Unpigmented	4	A	M	Unpigmented	MC
5	aggression	3	A	M	Unpigmented	1	A	M	Unpigmented	1	A	M	Unpigmented	MC
5	aggression	1	A	M	High	0	A	H	Unpigmented	0	A	H	Unpigmented	MC
5	avoidance	2	A	M	High	1	SA	M	Low	1	SA	M	Low	EC
5	avoidance	2	A	M	High	1	A	M	High	1	A	M	High	CP
5	aggression	1	A	M	High	3	A	M	Medium	1	A	M	High	MP
5	aggression	1	SA	H	Unpigmented	1	J	H	Unpigmented	1	J	H	Unpigmented	EC
5	aggression	0	J	H	Unpigmented	1	A	H	Unpigmented	1	A	H	Unpigmented	CP
5	aggression	0	A	H	Unpigmented	1	SA	H	Unpigmented	1	SA	H	Unpigmented	CP
5	avoidance	1	SA	H	Low	2	J	H	Unpigmented	2	J	H	Unpigmented	MC
5	avoidance	2	A	M	Unpigmented	0	J	M	Unpigmented	0	J	M	Unpigmented	MC
5	avoidance	1	SA	M	Unpigmented	0	J	H	Unpigmented	0	J	H	Unpigmented	MC
5	avoidance	0	J	H	Unpigmented	0	A	H	Unpigmented	0	A	H	Unpigmented	MC
5	avoidance	1	A	M	High	4	A	M	Low	4	A	M	Low	CP
5	aggression	3	A	M	High	1	A	M	High	1	A	M	High	MC
5	aggression	1	SA	M	Unpigmented	1	A	H	Unpigmented	1	A	H	Unpigmented	MC
7	avoidance	1	SA	M	Unpigmented	1	J	H	Unpigmented	1	J	H	Unpigmented	MC
7	avoidance	1	SA	H	Unpigmented	1	J	H	Unpigmented	1	J	H	Unpigmented	MC
7	aggression	2	SA	H	Unpigmented	1	J	M	Unpigmented	1	J	M	Unpigmented	CP
7	aggression	0	A	H	Medium	0	J	M	Undetermined	0	J	M	Undetermined	MC
7	avoidance	0	A	H	Medium	0	J	H	Undetermined	0	J	H	Undetermined	CP
7	aggression	A	A	M	Low	0	J	H	Undetermined	1	J	H	Undetermined	MP
7	avoidance	2	J	H	Undetermined	1	J	H	Undetermined	1	J	H	Undetermined	CP
7	avoidance	0	J	H	Undetermined	1	J	H	Undetermined	1	J	H	Undetermined	MC
7	avoidance	0	A	M	Low	0	J	H	Undetermined	0	J	H	Undetermined	CP
7	avoidance	0	A	M	Low	1	J	H	Undetermined	1	J	H	Undetermined	MC
7	avoidance	2	A	H	Undetermined	2	J	H	Undetermined	1	J	H	Undetermined	CP
7	avoidance	0	A	M	Low	0	A	H	Unpigmented	0	A	H	Unpigmented	CP
7	aggression	0	A	H	Unpigmented	1	A	H	Unpigmented	1	A	H	Unpigmented	MC
7	avoidance	0	A	H	Unpigmented	0	J	H	Undetermined	0	J	H	Undetermined	MC
7	aggression	0	A	M	Low	1	A	H	Unpigmented	1	A	H	Unpigmented	CP
7	aggression	2	A	H	Unpigmented	2	A	H	Unpigmented	2	A	H	Unpigmented	EC
7	avoidance	1	A	H	Unpigmented	1	SA	H	Unpigmented	1	SA	H	Unpigmented	MC
7	avoidance	2	A	H	Unpigmented	1	A	H	Unpigmented	1	A	H	Unpigmented	MC
7	aggression	1	A	M	Medium	1	A	H	Unpigmented	1	A	H	Unpigmented	MC
7	aggression	2	A	M	High	1	A	M	Medium	1	A	M	Medium	CP
7	aggression	1	A	M	Medium	1	A	H	Unpigmented	1	A	H	Unpigmented	MC
7	aggression	1	J	H	Unpigmented	2	J	H	Unpigmented	2	J	H	Unpigmented	MC
7	aggression	1	A	M	Medium	1	J	H	Unpigmented	1	J	H	Unpigmented	MC
7	aggression	1	A	M	Medium	2	J	H	Unpigmented	2	J	H	Unpigmented	MC
7	aggression	1	A	M	Medium	1	A	H	Unpigmented	1	A	H	Unpigmented	MC
7	aggression	1	A	M	High	2	A	M	Low	1	A	M	High	MP
7	aggression	1	SA	M	Unpigmented	2	SA	M	Unpigmented	2	SA	M	Unpigmented	MC
7	aggression	3	A	M	Medium	1	J	M	Unpigmented	1	J	M	Unpigmented	CP
7	aggression	3	A	M	Medium	2	J	M	Unpigmented	2	J	M	Unpigmented	CP
7	aggression	1	A	M	Low	1	SA	M	Low	1	SA	M	Low	MC
7	aggression	2	A	M	Medium	1	J	M	Unpigmented	1	J	M	Unpigmented	CP
7	aggression	2	A	M	Medium	1	SA	M	Low	1	SA	M	Low	CP
7	aggression	2	A	M	Medium	1	SA	H	Unpigmented	1	SA	H	Unpigmented	MC
7	aggression	1	SA	M	Low	1	J	M	Unpigmented	1	J	M	Unpigmented	CP
7	aggression	2	A	M	Medium	1	A	H	Unpigmented	1	A	H	Unpigmented	CP
7	aggression	2	A	M	Medium	1	J	H	Unpigmented	1	J	H	Unpigmented	CP
7	aggression	1	A	H	Unpigmented	1	J	H	Unpigmented	1	J	H	Unpigmented	EC
7	aggression	1	J	M	Unpigmented	1	A	H	Unpigmented	1	A	H	Unpigmented	CP
7	aggression	1	A	H	Unpigmented	2	J	H	Unpigmented	2	J	H	Unpigmented	CP
7	aggression	3	A	M	Medium	2	J	H	Unpigmented	2	J	H	Unpigmented	EC
7	aggression	1	J	H	Unpigmented	3	J	H	Unpigmented	3	J	H	Unpigmented	MP
7	aggression	2	J	M	Unpigmented	1	A	H	Unpigmented	1	A	H	Unpigmented	MC
7	aggression	2	J	M	Unpigmented	1	J	H	Unpigmented	1	J	H	Unpigmented	MC
7	avoidance	2	J	M	Unpigmented	3	J	H	Unpigmented	3	J	H	Unpigmented	CP
7	avoidance	1	SA	M	Low	1	J	H	Unpigmented	1	J	H	Unpigmented	CP
7	avoidance	1	SA	M	Low	1	J	M	Unpigmented	1	J	M	Unpigmented	CP
7	avoidance	1	A	M	Low	1	J	H	Unpigmented	1	J	H	Unpigmented	CP
7	avoidance	1	A	M	Low	2	SA	M	Unpigmented	2	SA	M	Unpigmented	CP
7	avoidance	1	A	M	Low	1	SA	M	Low	1	SA	M	Low	CP
7	aggression	2	A	M	Medium	1	A	M	Low	1	A	M	Low	CP
7	aggression	3	A	M	High	2	A	M	Medium	2	A	M	Medium	MC
7	aggression	3	A	M	High	2	J	H	Unpigmented	2	J	H	Unpigmented	MC
7	aggression	3	A	M	High	3	J	H	Unpigmented	3	J	H	Unpigmented	CP
7	aggression	1	A	M	Low	1	J	M	Unpigmented	1	J	M	Unpigmented	CP
7	aggression	1	J	M	Unpigmented	1	J	H	Unpigmented	1	J	H	Unpigmented	CP
7	avoidance	1	J	H	Unpigmented	2	J	H	Unpigmented	2	J	H	Unpigmented	MC
7	aggression	2	J	M	Unpigmented	2	J	H	Unpigmented	2	J	H	Unpigmented	EC
7	aggression	3	J	M	Unpigmented	1	A	M	Low	3	J	M	Unpigmented	MP
7	aggression	1	A	H	Unpigmented	1	J	H	Unpigmented	1	J	H	Unpigmented	CP
7	aggression	1	A	M	Unpigmented	1	J	H	Unpigmented	1	J	H	Unpigmented	CP
7	aggression	2	A	M	Low	3	A	M	Low	3	A	M	Low	MC
7	aggression	1	A	M	Unpigmented	4	A	M	Unpigmented	4	A	M	Unpigmented	CP
7	aggression	4	A	M	Unpigmented	2	J	H	Unpigmented	2	J	H	Unpigmented	CP
7	aggression	1	A	M	Unpigmented	2	J	H	Unpigmented	2	J	H	Unpigmented	CP
7	aggression	1	A	H	Unpigmented	3	J	H	Unpigmented	3	J	H	Unpigmented	CP
7	aggression	3	J	H	Unpigmented	4	J	H	Unpigmented	4	J	H	Unpigmented	CP
7	aggression	5	A	M	Low	6	A	M	Medium	5	A	M	Low	MC
7	aggression	2	A	H	Low	3	A	H	Unpigmented	3	A	H	Unpigmented	MC
7	aggression	1	J	H	Unpigmented	5	J	H	Unpigmented	5	J	H	Unpigmented	CP
7	aggression	6	J	H	Unpigmented	5	J	H	Unpigmented	5	J	H	Unpigmented	MC
7	aggression	3	A	M	Low	1	J	M	Unpigmented	1	J	M	Unpigmented	MC
7	aggression	2	A	M	High	2	A	M	Low	2	A	M	Low	CP
7	aggression	1	A	H	Unpigmented	1	J	H	Unpigmented	1	J	H	Unpigmented	MC
7	aggression	1	J	H	Unpigmented	2	J	H	Unpigmented	2	J	H	Unpigmented	CP
7	aggression	2	J	M	Low	1	J	M	Unpigmented	1	J	M	Unpigmented	EC
7	aggression	3	A	H	Unpigmented	2	A	H	Unpigmented	2	A	H	Unpigmented	CP
7	avoidance	3	A	H	Unpigmented	4	A	H	Unpigmented	4	A	H	Unpigmented	CP
7	aggression	3	A	M	High	1	A	M	High	1	A	M	High	MC
7	aggression	3	A	M	High	4	A	M	Medium	4	A	M	Medium	MC
7	avoidance	2	A	H	Unpigmented	3	J	H	Unpigmented	3	J	H	Unpigmented	CP
7	avoidance	1	J	H	Unpigmented	1	J	M	Unpigmented	1	J	M	Unpigmented	CP
16	avoidance	1	A	H	Unpigmented	1	J	H	Unpigmented	1	J	H	Unpigmented	CP
16	aggression	2	A	H	Unpigmented	3	A	H	Unpigmented	3	A	H	Unpigmented	CP
16	aggression	1	A	H	Unpigmented	3	A	H	Unpigmented	3	A	H	Unpigmented	CP
16	aggression	1	A	H	Low	2	A	H	Unpigmented	2	A	H	Unpigmented	CP
16	aggression	1	SA	M	Low	2	A	H	Unpigmented	2	A	H	Unpigmented	CP
16	aggression	3	A	H	Unpigmented	1	A	H	Low	1	A	H	Low	CP
16	aggression	4	A	H	Unpigmented	1	A	H	Low	1	A	H	Low	CP
16	aggression	1	A	H	Low	1	SA	H	Unpigmented	1	SA	H	Unpigmented	CP
16	aggression	5	A	H	Unpigmented	3	A	M	Unpigmented	3	A	M	Unpigmented	CP
16	aggression	1	A	M	Medium	2	A	M	Low	2	A	M	Low	CP
16	aggression	1	SA	M	Low	5	A	H	Unpigmented	5	A	H	Unpigmented	CP
16	aggression	5	A	H	Unpigmented	2	A	H	Unpigmented	2	A	H	Unpigmented	CP
16	aggression	6	A	H	Unpigmented	4	A	H	Unpigmented	6	A	H	Unpigmented	CP
16	aggression	6	A	H	Unpigmented	0	A	H	Unpigmented	0	A	H	Unpigmented	CP
16	aggression	6	A	H	Unpigmented	1	J	M	Unpigmented	1	J	M	Unpigmented	CP
16	avoidance	1	A	M	Low	2	A	M	Low	1	A	M	Low	MC
16	aggression	1	A	H	Low	1	J	H	Unpigmented	1	J	H	Unpigmented	CP
16	aggression	3	A	M	Low	4	A	M	High	3	A	M	Low	MC
16	aggression	3	A	M	Low	2	A	H	Unpigmented	2	A	H	Unpigmented	CP
16	aggression	5	A	M	High	3	A	H	Unpigmented	3	A	H	Unpigmented	CP
16	aggression	1	A	M	Low	1	SA	M	Low	1	SA	M	Low	MC
16	aggression	1	A	H	Unpigmented	1	SA	H	Unpigmented	1	SA	H	Unpigmented	MC
16	avoidance	2	A	H	Unpigmented	2	SA	M	Unpigmented	2	A	H	Unpigmented	MP
16	aggression	3	A	H	Unpigmented	1	J	H	Unpigmented	3	A	H	Unpigmented	MP
16	aggression	4	A	H	Unpigmented	1	J	H	Unpigmented	1	J	H	Unpigmented	CP
16	aggression	1	A	M	Low	1	A	H	Unpigmented	1	A	H	Unpigmented	CP
16	aggression	1	SA	H	Unpigmented	2	SA	H	Unpigmented	2	SA	H	Unpigmented	MC
16	aggression	2	A	M	High	3	A	M	Medium	3	A	M	Medium	MC
16	aggression	2	A	M	High	2	A	H	Unpigmented	2	A	H	Unpigmented	MC
16	aggression	2	A	M	High	2	A	H	Unpigmented	2	A	H	Unpigmented	EC
16	aggression	1	A	H	Unpigmented	2	A	H	Unpigmented	2	A	H	Unpigmented	EC
16	aggression	1	A	M	High	2	A	M	Low	2	A	M	Low	CP
16	aggression	5	A	M	Low	1	A	H	Unpigmented	1	A	H	Unpigmented	CP
16	aggression	3	A	M	Low	4	A	M	Low	3	A	M	Low	MC
16	aggression	1	SA	H	Unpigmented	1	J	M	Unpigmented	1	SA	H	Unpigmented	MC
16	aggression	4	A	M	High	3	A	M	Low	3	A	M	Low	MC
16	aggression	1	A	H	Low	1	SA	H	Unpigmented	1	SA	H	Unpigmented	CP
16	aggression	1	SA	H	Unpigmented	1	J	H	Unpigmented	1	J	H	Unpigmented	MC
16	aggression	1	A	H	Low	2	J	H	Unpigmented	2	J	H	Unpigmented	CP
1	aggression	1	SA	H	Unpigmented	1	J	H	Unpigmented	1	SA	H	Unpigmented	MP
1	aggression	1	SA	H	Unpigmented	2	J	H	Unpigmented	2	J	H	Unpigmented	CP
2	aggression	1	SA	H	Unpigmented	1	J	H	Unpigmented	1	J	H	Unpigmented	MC
2	avoidance	1	A	H	Undetermined	2	A	H	Undetermined	1	A	H	Undetermined	MP
2	aggression	1	J	H	Unpigmented	2	J	H	Unpigmented	2	J	H	Unpigmented	CP
2	aggression	3	A	M	Medium	2	A	H	Undetermined	2	A	H	Undetermined	MP
2	aggression	1	A	M	Undetermined	2	A	M	Undetermined	2	A	M	Undetermined	CP
2	aggression	2	A	M	Undetermined	1	A	H	Undetermined	1	A	H	Undetermined	MC
2	avoidance	2	A	M	Undetermined	1	J	H	Undetermined	1	J	H	Undetermined	MC
2	aggression	1	A	M	Low	1	J	H	Unpigmented	1	J	H	Unpigmented	CP
2	aggression	1	A	M	Low	1	A	H	Unpigmented	1	A	H	Unpigmented	CP
2	aggression	2	A	M	Low	2	A	H	Unpigmented	2	A	H	Unpigmented	CP
2	aggression	1	A	H	Unpigmented	1	J	H	Unpigmented	1	J	H	Unpigmented	MC
